# Supplementary material for: Borrelia Infections in Ageing Ticks: Relationship with Morphometric Age Ratio in Field-Collected Ixodes ricinus Nymphs
Source: Microorganisms. 2022 Jan 13;10(1):166. doi: 10.3390/microorganisms10010166 (PMC8778018; doi:10.3390/microorganisms10010166)
Supplement: Supplementary file 1 [file microorganisms-10-00166-s001.zip]

Archive with 1 entries (1 files):
- microorganisms-1535900-SI.pdf
